# Supplementary material for: Trending ticks: using Google Trends data to understand tickborne disease prevention
Source: Front Public Health. 2024 Jun 13;12:1410713. doi: 10.3389/fpubh.2024.1410713 (PMC11208696; doi:10.3389/fpubh.2024.1410713)
Supplement: Supplementary file 1 [file Table_1.XLSX]

## Sheet: Week
Week	Week_no	upick	huntingwohunting	hunting	cornmaze	statepark	parkss.park	lymedisease	tickbite	tickrepellent	ticks	meatallergy	lonestartick	hiking	Year2018	Year2019	Year2020	Year2021	Year2022	5y_avg
2022-04-03	14	57	57	42	1	55	57	50	25	31	48	19	15	84	273	234	112	110	26	151
2022-04-10	15	61	50	41	1	74	60	50	32	36	54	18	25	86	156	160	89	158	28	118.2
2022-04-17	16	59	54	38	1	57	61	54	39	42	56	22	34	86	171	219	101	157	25	134.6
2022-04-24	17	64	39	39	1	41	58	58	50	54	66	20	35	83	167	209	87	265	34	152.4
2022-05-01	18	63	45	37	1	60	58	66	56	56	70	52	62	82	413	407	216	194	53	256.6
2022-05-08	19	65	46	35	1	52	61	70	66	86	87	75	87	80	277	350	147	275	55	220.8
2022-05-15	20	67	42	32	1	66	79	78	82	83	94	100	100	84	417	421	224	290	62	282.8
2022-05-22	21	71	48	33	1	80	61	77	88	79	92	55	75	88	551	488	210	393	76	343.6
2022-05-29	22	84	53	34	1	94	74	100	100	100	100	51	78	100	1063	915	300	898	158	666.8
2022-06-05	23	82	33	33	1	74	72	92	88	88	85	38	56	91	1057	875	690	864	171	731.4
2022-06-12	24	92	40	33	1	59	81	93	81	88	83	46	62	88	1418	1160	661	1116	194	909.8
2022-06-19	25	100	33	36	1	77	79	87	78	80	81	46	49	91	1264	1253	808	1128	166	923.8
2022-06-26	26	96	48	35	1	74	79	82	70	84	74	32	38	93	1311	1232	723	1439	229	986.8
2022-07-03	27	92	49	38	1	94	100	74	71	79	71	49	39	97	1690	1828	942	1379	153	1198.4
2022-07-10	28	93	52	38	1	57	72	71	57	62	65	45	32	96	1201	1451	713	1203	191	951.8
2022-07-17	29	91	48	39	1	100	75	67	54	60	62	29	22	89	989	1448	676	902	150	833
2022-07-24	30	97	51	40	2	88	72	70	46	47	56	29	19	90	754	1166	490	683	104	639.4
2022-07-31	31	82	59	46	3	72	70	68	45	46	54	26	18	89	905	1096	496	786	135	683.6
2022-08-07	32	75	65	48	4	69	66	75	40	45	50	25	20	88	556	829	333	446	69	446.6
2022-08-14	33	75	70	50	5	68	66	57	34	43	45	27	12	86	494	697	270	432	74	393.4
2022-08-21	34	73	59	52	7	70	60	51	32	41	42	21	17	84	433	542	215	255	61	301.2
2022-08-28	35	71	63	61	9	87	60	46	30	43	40	16	13	84	512	437	208	311	85	310.6
2022-09-04	36	71	58	64	14	88	58	47	31	41	39	27	21	84	358	526	267	247	41	287.8
2022-09-11	37	68	52	60	20	49	52	43	25	28	36	19	18	72	355	371	162	245	40	234.6
2022-09-18	38	68	61	62	36	90	52	45	21	31	33	19	10	72	286	393	141	215	35	214
2022-09-25	39	63	57	67	51	61	52	45	20	25	31	18	8	72	302	285	132	270	55	208.8
2022-10-02	40	68	64	65	73	75	51	37	19	31	33	18	8	82	484	473	214	228	27	285.2
2022-10-09	41	62	83	75	100	59	51	40	22	27	36	13	6	81	321	286	142	231	36	203.2
2022-10-16	42	65	66	75	94	58	46	37	23	24	35	21	12	76	379	269	145	217	34	208.8
2022-10-23	43	59	74	79	69	44	45	43	28	20	37	18	10	66	262	269	144	195	20	178
2022-10-30	44	58	80	78	29	71	45	45	29	15	42	15	7	65	374	377	129	222	37	227.8
2022-11-06	45	58	79	79	5	29	40	43	30	13	42	14	7	59	189	182	133	155	14	134.6
2022-11-13	46	46	93	94	3	67	41	39	22	9	33	5	5	56	181	170	89	109	18	113.4
2022-11-20	47	44	100	100	2	39	41	33	14	8	31	16	4	67	141	146	98	84	11	96
2022-11-27	48	47	82	82	1	40	41	34	17	10	27	12	7	58	214	135	62	79	27	103.4
2022-12-04	49	41	87	69	1	23	40	33	12	10	28	10	6	52	133	155	125	95	18	105.2
2022-12-11	50	42	65	65	1	39	41	31	11	10	27	11	4	53	111	120	71	50	13	73
2022-12-18	51	48	70	58	1	23	41	26	9	8	25	4	3	52	105	73	79	42	13	62.4
2022-12-25	52	50	75	63	1	51	49	25	9	9	25	16	4	68	95	78	61	44	25	60.6
2023-01-01	1	48	64	62	1	36	48	29	12	9	29	16	20	66	234	206	152	72	18	136.4
2023-01-08	2	54	63	53	1	48	46	30	8	13	28	10	8	65	133	102	63	90	13	80.2
2023-01-15	3	49	75	50	1	54	47	29	7	11	25	8	5	66	134	98	66	66	7	74.2
2023-01-22	4	47	64	49	1	42	51	30	8	11	27	17	12	65	105	97	68	50	13	66.6
2023-01-29	5	47	59	47	1	34	47	35	8	12	28	13	5	61	194	162	120	98	21	119
2023-02-05	6	56	45	45	1	58	50	34	8	10	23	4	3	66	104	81	82	42	10	63.8
2023-02-12	7	53	49	39	1	37	51	35	13	10	28	19	8	67	117	110	64	59	10	72
2023-02-19	8	53	70	40	0	38	58	39	13	13	32	18	9	73	112	84	51	57	10	62.8
2023-02-26	9	53	66	40	1	41	55	56	13	17	31	20	9	66	245	179	48	165	22	131.8
2023-03-05	10	49	49	39	1	60	56	40	15	20	34	14	7	72	131	75	105	59	17	77.4
2023-03-12	11	52	58	39	0	28	57	42	14	18	33	15	9	72	133	121	52	85	29	84
2023-03-19	12	57	53	40	1	41	58	53	16	21	36	25	11	74	133	108	50	74	16	76.2
2023-03-26	13	53	44	39	1	40	60	45	22	29	43	15	17	76	153	106	39	141	39	95.6

## Sheet: States
state	upick	huntingwohunting	hunting	cornmaze	statepark	parkss.park	lymedisease	tickbite	tickrepellent	ticks	meatallergy	lonestartick	hiking	Year2018	Year2019	Year2020	Year2021	Year2022	5y_avg
Alabama	70	76	50	0	0	45	23	23	39	39	0	35	32	0.7	1.3	0.3	1	0.6	0.78
Alaska	61	0	60	0	0	50	16	0	0	27	0	0	80	1.5	0.4	0	0	1	0.58
Arizona	65	10	22	0	39	50	19	6	34	27	0	12	71	0.1	0.1	0	0	0.1	0.06
Arkansas	66	77	61	0	0	41	27	38	52	55	0	83	43	0.1	0.6	0.4	0.4	0.1	0.32
California	52	7	16	22	27	55	23	8	31	26	14	8	55	0.3	0.4	0.1	0.3	0.2	0.26
Colorado	53	21	35	71	0	78	23	9	27	28	0	21	95	0.1	0.1	0	0	0.2	0.08
Connecticut	51	30	20	0	0	46	58	38	43	50	0	32	51	52	34.6	17.3	15	55.8	34.94
Delaware	64	0	27	0	0	49	35	38	29	41	0	89	31	53.8	65.6	36	14	29.7	39.82
District of Columbia	37	0	11	0	0	58	23	19	20	27	0	0	47	11.2	14.1	16.8	13.6	11.5	13.44
Florida	80	25	22	27	21	67	21	10	30	26	21	18	28	0.8	0.8	0.6	0.9	1.1	0.84
Georgia	56	74	33	49	21	56	18	16	37	30	39	33	38	0.2	0.2	0.3	0.3	0.3	0.26
Hawaii	53	0	20	0	0	48	16	0	30	22	0	0	83	0	0	0	0	0	0
Idaho	97	0	61	0	0	51	24	13	38	32	0	0	66	0.5	0.8	0.3	0.3	0.5	0.48
Illinois	58	16	24	48	15	100	25	18	32	35	20	24	35	2.2	3.1	2.3	4.3	2	2.78
Indiana	75	33	42	0	0	52	32	24	45	46	43	44	38	2.3	2.8	3.1	4.6	3.5	3.26
Iowa	57	46	52	0	0	48	30	21	51	40	0	36	39	9	9.6	8.1	11.2	4.8	8.54
Kansas	67	53	42	0	0	87	30	29	45	51	0	73	38	1	1.2	0.6	0.7	0.3	0.76
Kentucky	67	39	47	0	0	44	35	44	59	56	92	100	45	0.5	0.5	0.7	0.9	1.6	0.84
Louisiana	54	81	53	0	0	39	20	10	37	24	0	0	29	0.1	0.2	0	0.1	0.1	0.1
Maine	92	0	72	0	0	46	100	78	95	100	0	55	90	104.8	161	83.5	110	192.6	130.38
Maryland	50	15	26	53	0	64	31	29	42	39	80	75	45	22.9	23.4	13.9	14.9	33	21.62
Massachusetts	50	11	20	46	0	44	51	38	39	49	42	38	54	0.2	0.1	1.6	0.4	72.3	14.92
Michigan	85	32	47	67	0	61	34	32	48	55	30	34	43	2.6	4.1	4.7	8.6	5.5	5.1
Minnesota	61	28	56	100	0	81	32	28	40	45	0	36	60	27.5	27.1	0	33.3	47	26.98
Mississippi	93	55	62	0	0	34	21	23	38	33	0	0	21	0.1	0.1	0	0	0.1	0.06
Missouri	73	47	43	83	0	57	30	37	44	55	100	85	41	0.2	0.3	0.1	0.1	0.1	0.16
Montana	52	0	100	0	0	63	26	15	0	39	0	0	91	0.7	0.7	0.3	1.2	1.2	0.82
Nebraska	63	56	44	0	0	49	27	16	50	36	0	51	29	0.8	0.5	0.3	0.5	0.5	0.52
Nevada	48	0	20	0	58	49	17	5	21	20	0	0	46	0.5	0.6	0.1	0.5	0.3	0.4
New Hampshire	63	0	39	0	0	46	71	70	78	65	0	0	92	105.4	125.7	21.9	28.6	78.2	71.96
New Jersey	51	10	16	24	14	66	32	32	43	42	38	51	40	45	40.7	28.9	38	63.6	43.24
New Mexico	58	0	35	0	0	43	20	6	25	29	0	0	57	0.1	0.3	0	0.1	0.1	0.12
New York	52	13	22	21	25	65	38	25	36	42	24	29	48	18.6	21.8	11.6	15.2	84.6	30.36
North Carolina	52	30	35	61	26	47	25	24	35	38	37	40	47	2	3.2	2.5	3.2	2.6	2.7
North Dakota	55	0	59	0	0	48	28	0	0	39	0	0	36	4.3	5	4.7	4.4	2.8	4.24
Ohio	58	20	34	52	15	53	37	22	44	42	37	24	42	2.5	4	3.5	5	4.7	3.94
Oklahoma	59	47	45	0	0	42	27	32	32	49	66	65	35	0	0	0	0	0	0
Oregon	100	11	35	0	0	54	25	10	35	36	0	0	77	1.7	1.5	0.9	1.7	1.4	1.44
Pennsylvania	56	27	43	50	17	58	53	34	50	50	39	36	45	79.7	70.3	26.1	22.4	64.7	52.64
Rhode Island	58	0	20	0	0	44	61	32	40	46	0	0	41	104.9	91.8	79.4	89.4	212	115.5
South Carolina	69	50	43	0	21	52	23	17	43	31	0	22	36	0.8	0.9	0.9	1.5	0.8	0.98
South Dakota	60	100	57	0	0	52	25	0	0	37	0	0	49	0.8	1.1	0.9	1.8	1.3	1.18
Tennessee	61	44	42	73	0	48	29	37	46	49	82	82	51	0.4	0.7	0.6	0.8	0.5	0.6
Texas	51	45	29	26	19	54	17	8	25	28	21	19	32	0.2	0.1	0	0.1	0.1	0.1
Utah	61	14	42	0	100	81	21	7	24	23	0	0	81	0.9	0.6	0.4	0.5	0.5	0.58
Vermont	47	0	59	0	0	45	91	100	100	89	0	0	100	92.2	170.5	9.5	17.8	202.8	98.56
Virginia	47	23	31	28	25	42	31	34	39	45	73	80	46	13.4	14	6.5	8.2	16.2	11.66
Washington	78	14	33	65	0	57	20	9	36	30	0	15	69	0.3	0.6	0.3	0.6	0.3	0.42
West Virginia	67	46	77	0	0	45	82	53	56	57	0	69	38	37.2	49.3	59.7	100.5	138.3	77
Wisconsin	67	33	70	68	0	57	37	30	48	46	0	38	59	32.2	37.4	24.8	37.2	88.6	44.04
Wyoming	48	0	77	0	0	65	28	0	0	33	0	0	76	0	0.9	0	0.3	0.7	0.38
